# Supplementary material for: Pattern of Expression of Genes Involved in Systemic Inflammation and Glutathione Metabolism Reveals Exacerbation of COPD
Source: Antioxidants (Basel). 2024 Aug 6;13(8):953. doi: 10.3390/antiox13080953 (PMC11351727; doi:10.3390/antiox13080953)
Supplement: Supplementary file 1 [file antioxidants-13-00953-s001.zip]

Archive with 2 entries (2 files):
- Supplementary Figure S1 text IOW.pdf
- SupplementaryTables IOW.pdf
